# Supplementary material for: Evolutionary conservation of plant gibberellin signalling pathway components
Source: BMC Plant Biol. 2007 Nov 29;7:65. doi: 10.1186/1471-2229-7-65 (PMC2234411; doi:10.1186/1471-2229-7-65)
Supplement: Additional file 1 — This file contains a list of the TIGR contigs (gene indices), homologous to Arabidopsis thaliana RGA, used in the evolutionary trees with indication of the organism. [file 1471-2229-7-65-S1.xls]

## Sheet: unsorted
	wheat	TC238648 TC224273 TC34454 TC51291 TC74350
	tomato	TC160620 TC141660
	spruce	WS00720.B21_I22 CO242078 WS00720_I22
	soybean_5	TC204217 TC12477 TC19196 TC22941 TC42173 TC60441 TC77700 TC79361
	soybean_4	TC204215 TC15644 TC22157
	soybean_3	TC204219 TC159322 TC174139 TC26863
	soybean_2	TC226165 TC7756
	selaginella	gnl_Feb06_Contig_43.14
	selaginella_2	gnl_Feb06_Contig_43.14
	selaginella_1	gnl_Feb06_Contig_499.2
	selaginella	AY874058_NCBIdbase
	Saccharum officinarum	TC49235 TC1244 TC32816
	rice_4	NP450791
	rice_3	TC256275 TC229436
	rice_2	TC278836 TC27797 TC32853 TC42856 TC59375 TC74366 TC86004 TC101136 TC129554 TC141494 TC165783 TC193757 TC240364
	rice_1	TC251209 TC26208 TC33651 TC45044 TC45045 TC6269 TC7961 TC201936 TC11351 TC13943 TC19459 TC234376 TC48642 TC63701 TC73013 TC83759 TC97955 TC125662 TC148784 TC174376
	potato_1	TC113247 TC84853 TC94284
	poplar_6	TC37047
	poplar_5	TC29169
	poplar_4	TC37048 TC13906
	poplar_3	TC29168
	poplar_2	TC37046 TC13905
	poplar_1	TC29167 TC15351
	pine_2	TC59240 TC15445 TC25543 TC31341 TC38028 TC49017 TC5463
	pine_1	TC59241
	Pine_dendrome_2	Dec2002_FunctAssign_Contig13529_ftp.ccgb.umn.edu
	Pine_dendrome_1	Dec2002_FunctAssign_Contig5458_ftp.ccgb.umn.edu
	Pp_traces2	gnl|ti|1003182948 BHBN370315.g1
	Pp	gnl|ti|755725061 ASYA102746.g1
	onion_2	TC3579
	onion_1	TC2354
	N Benthamiana	TC9121 TC2417 TC4195
	Medicago_3	TC109336 TC57453 TC90344
	Lotus japonicum_2	TC11080
	Maize_4	TC294216 TC103540 TC110388 TC123748 TC128545 TC137430 TC145026 TC16398 TC164298 TC166945 TC16714 TC175475 TC178390 TC196265 TC239205 TC26216 TC27084 TC272945 TC28225 TC29549 TC40963 TC43231 TC55042 TC60276 TC70538 TC80223 TC90711 TC94521
	Medicago_1	TC106879 TC22123 TC39585 TC43628 TC59927 TC6154 TC77063
	Medicago_2	TC100497 TC21999 TC31997 TC3370 TC3371 TC5159 TC5383 TC6488
	Maize_3	TC287101 TC175591 TC197889 TC224791 TC241913 TC260454
	Maize_2	TC310873
	Lettuce_2	TC10806 TC6685
	Lotus japonicum_1	TC14825 TC3506 TC4654
	Lettuce_3	TC13908 TC5775
	Lettuce_1	TC10806 TC6685
	grape_3	TC39759 TC10144 TC20991 TC33101 TC641
	ice plant_1	MO01E08 BE035220
	grape_2	TC43740 TC36656
	grape_1	TC51250 TC18825 TC37662 TC8416
	maize_1	TC310872 TC158893 TC168949 TC205297
	Pp	physcomitrellagenomeRGAhomASYA102746.g1
	Gossypium	TC37367 TC24283 TC337
	Gossypium_1	TC32952 TC16796 TC17949 TC23474 TC24630 TC4117 TC492 TC5668 TC8101 TC9803
	Common bean_1	TC789
	Ceratopteris	Ceratopteris_RGAhomol_AY974159
	Barley_SLN1	TC140212
	Barley_2	TC149956 TC114966 TC93806
	AthRGL3	RGL3 cDNA
	AthRGL2	RGL2 cDNA
	AthRGA1	RGA1_ath_cDNA
	Aquilegia_1	TC10415 TC3040
	Aquilegia_3	TC11424
	AthRGL1	RGL1 cDNA
	Aquilegia_2	TC12726
	AthGAI	GAI cDNA

## Sheet: selected sorted organism
organism	ESTs/cDNA
Aquilegia_1	TC10415 TC3040
Aquilegia_2	TC12726
Aquilegia_3	TC11424
AthGAI	GAI cDNA
AthRGA1	RGA1_ath_cDNA
AthRGL1	RGL1 cDNA
AthRGL2	RGL2 cDNA
AthRGL3	RGL3 cDNA
Barley_2	TC149956 TC114966 TC93806
Barley_SLN1	TC140212
Common bean_1	TC789
Gossypium	TC37367 TC24283 TC337
Gossypium_1	TC32952 TC16796 TC17949 TC23474 TC24630 TC4117 TC492 TC5668 TC8101 TC9803
grape_1	TC51250 TC18825 TC37662 TC8416
grape_2	TC43740 TC36656
grape_3	TC39759 TC10144 TC20991 TC33101 TC641
ice plant_1	MO01E08 BE035220
Lettuce_1	TC10806 TC6685
Lettuce_2	TC10806 TC6685
Lettuce_3	TC13908 TC5775
Lotus japonicum_1	TC14825 TC3506 TC4654
Lotus japonicum_2	TC11080
maize_1	TC310872 TC158893 TC168949 TC205297
Maize_2	TC310873
Maize_3	TC287101 TC175591 TC197889 TC224791 TC241913 TC260454
Maize_4	TC294216 TC103540 TC110388 TC123748 TC128545 TC137430 TC145026 TC16398 TC164298 TC166945 TC16714 TC175475 TC178390 TC196265 TC239205 TC26216 TC27084 TC272945 TC28225 TC29549 TC40963 TC43231 TC55042 TC60276 TC70538 TC80223 TC90711 TC94521
Medicago_1	TC106879 TC22123 TC39585 TC43628 TC59927 TC6154 TC77063
Medicago_2	TC100497 TC21999 TC31997 TC3370 TC3371 TC5159 TC5383 TC6488
Medicago_3	TC109336 TC57453 TC90344
N Benthamiana	TC9121 TC2417 TC4195
onion_1	TC2354
onion_2	TC3579
pine_1	TC59241
pine_2	TC59240 TC15445 TC25543 TC31341 TC38028 TC49017 TC5463
Pine_dendrome_1	Dec2002_FunctAssign_Contig5458_ftp.ccgb.umn.edu
Pine_dendrome_2	Dec2002_FunctAssign_Contig13529_ftp.ccgb.umn.edu
poplar_1	TC29167 TC15351
poplar_2	TC37046 TC13905
poplar_3	TC29168
poplar_4	TC37048 TC13906
poplar_5	TC29169
poplar_6	TC37047
potato_1	TC113247 TC84853 TC94284
rice_1	TC251209 TC26208 TC33651 TC45044 TC45045 TC6269 TC7961 TC201936 TC11351 TC13943 TC19459 TC234376 TC48642 TC63701 TC73013 TC83759 TC97955 TC125662 TC148784 TC174376
rice_2	TC278836 TC27797 TC32853 TC42856 TC59375 TC74366 TC86004 TC101136 TC129554 TC141494 TC165783 TC193757 TC240364
rice_3	TC256275 TC229436
rice_4	NP450791
Saccharum officinarum	TC49235 TC1244 TC32816
soybean_2	TC226165 TC7756
soybean_3	TC204219 TC159322 TC174139 TC26863
soybean_4	TC204215 TC15644 TC22157
soybean_5	TC204217 TC12477 TC19196 TC22941 TC42173 TC60441 TC77700 TC79361
spruce	WS00720.B21_I22 CO242078 WS00720_I22
tomato	TC160620 TC141660
wheat	TC238648 TC224273 TC34454 TC51291 TC74350

## Sheet: sorted organism
organism	ESTs
Aquilegia_1	TC10415 TC3040
Aquilegia_2	TC12726
Aquilegia_3	TC11424
AthGAI	GAI cDNA
AthRGA1	RGA1_ath_cDNA
AthRGL1	RGL1 cDNA
AthRGL2	RGL2 cDNA
AthRGL3	RGL3 cDNA
Barley_2	TC149956 TC114966 TC93806
Barley_SLN1	TC140212
Ceratopteris	Ceratopteris_RGAhomol_AY974159
Common bean_1	TC789
Gossypium	TC37367 TC24283 TC337
Gossypium_1	TC32952 TC16796 TC17949 TC23474 TC24630 TC4117 TC492 TC5668 TC8101 TC9803
grape_1	TC51250 TC18825 TC37662 TC8416
grape_2	TC43740 TC36656
grape_3	TC39759 TC10144 TC20991 TC33101 TC641
ice plant_1	MO01E08 BE035220
Lettuce_1	TC10806 TC6685
Lettuce_2	TC10806 TC6685
Lettuce_3	TC13908 TC5775
Lotus japonicum_1	TC14825 TC3506 TC4654
Lotus japonicum_2	TC11080
maize_1	TC310872 TC158893 TC168949 TC205297
Maize_2	TC310873
Maize_3	TC287101 TC175591 TC197889 TC224791 TC241913 TC260454
Maize_4	TC294216 TC103540 TC110388 TC123748 TC128545 TC137430 TC145026 TC16398 TC164298 TC166945 TC16714 TC175475 TC178390 TC196265 TC239205 TC26216 TC27084 TC272945 TC28225 TC29549 TC40963 TC43231 TC55042 TC60276 TC70538 TC80223 TC90711 TC94521
Medicago_1	TC106879 TC22123 TC39585 TC43628 TC59927 TC6154 TC77063
Medicago_2	TC100497 TC21999 TC31997 TC3370 TC3371 TC5159 TC5383 TC6488
Medicago_3	TC109336 TC57453 TC90344
N Benthamiana	TC9121 TC2417 TC4195
onion_1	TC2354
onion_2	TC3579
pine_1	TC59241
pine_2	TC59240 TC15445 TC25543 TC31341 TC38028 TC49017 TC5463
Pine_dendrome_1	Dec2002_FunctAssign_Contig5458_ftp.ccgb.umn.edu
Pine_dendrome_2	Dec2002_FunctAssign_Contig13529_ftp.ccgb.umn.edu
poplar_1	TC29167 TC15351
poplar_2	TC37046 TC13905
poplar_3	TC29168
poplar_4	TC37048 TC13906
poplar_5	TC29169
poplar_6	TC37047
potato_1	TC113247 TC84853 TC94284
Pp	gnl|ti|755725061 ASYA102746.g1
Pp	physcomitrellagenomeRGAhomASYA102746.g1
Pp_traces2	gnl|ti|1003182948 BHBN370315.g1
rice_1	TC251209 TC26208 TC33651 TC45044 TC45045 TC6269 TC7961 TC201936 TC11351 TC13943 TC19459 TC234376 TC48642 TC63701 TC73013 TC83759 TC97955 TC125662 TC148784 TC174376
rice_2	TC278836 TC27797 TC32853 TC42856 TC59375 TC74366 TC86004 TC101136 TC129554 TC141494 TC165783 TC193757 TC240364
rice_3	TC256275 TC229436
rice_4	NP450791
Saccharum officinarum	TC49235 TC1244 TC32816
selaginella	gnl_Feb06_Contig_43.14
selaginella	AY874058_NCBIdbase
selaginella_1	gnl_Feb06_Contig_499.2
selaginella_2	gnl_Feb06_Contig_43.14
soybean_2	TC226165 TC7756
soybean_3	TC204219 TC159322 TC174139 TC26863
soybean_4	TC204215 TC15644 TC22157
soybean_5	TC204217 TC12477 TC19196 TC22941 TC42173 TC60441 TC77700 TC79361
spruce	WS00720.B21_I22 CO242078 WS00720_I22
tomato	TC160620 TC141660
wheat	TC238648 TC224273 TC34454 TC51291 TC74350

## Sheet: sorted gene number
		AY874058_NCBIdbase	selaginella
		Ceratopteris_RGAhomol_AY974159	Ceratopteris
		Dec2002_FunctAssign_Contig13529_ftp.ccgb.umn.edu	Pine_dendrome_2
		Dec2002_FunctAssign_Contig5458_ftp.ccgb.umn.edu	Pine_dendrome_1
		GAI cDNA	AthGAI
		gnl_Feb06_Contig_43.14	selaginella
		gnl_Feb06_Contig_43.14	selaginella_2
		gnl_Feb06_Contig_499.2	selaginella_1
		gnl|ti|1003182948 BHBN370315.g1	Pp_traces2
		gnl|ti|755725061 ASYA102746.g1	Pp
		MO01E08 BE035220	ice plant_1
		NP450791	rice_4
		physcomitrellagenomeRGAhomASYA102746.g1	Pp
		RGA1_ath_cDNA	AthRGA1
		RGL1 cDNA	AthRGL1
		RGL2 cDNA	AthRGL2
		RGL3 cDNA	AthRGL3
		TC100497 TC21999 TC31997 TC3370 TC3371 TC5159 TC5383 TC6488	Medicago_2
		TC10415 TC3040	Aquilegia_1
		TC106879 TC22123 TC39585 TC43628 TC59927 TC6154 TC77063	Medicago_1
		TC10806 TC6685	Lettuce_1
		TC10806 TC6685	Lettuce_2
		TC109336 TC57453 TC90344	Medicago_3
		TC11080	Lotus japonicum_2
		TC113247 TC84853 TC94284	potato_1
		TC11424	Aquilegia_3
		TC12726	Aquilegia_2
		TC13908 TC5775	Lettuce_3
		TC140212	Barley_SLN1
		TC14825 TC3506 TC4654	Lotus japonicum_1
		TC149956 TC114966 TC93806	Barley_2
		TC160620 TC141660	tomato
		TC204215 TC15644 TC22157	soybean_4
		TC204217 TC12477 TC19196 TC22941 TC42173 TC60441 TC77700 TC79361	soybean_5
		TC204219 TC159322 TC174139 TC26863	soybean_3
		TC226165 TC7756	soybean_2
		TC2354	onion_1
		TC238648 TC224273 TC34454 TC51291 TC74350	wheat
		TC251209 TC26208 TC33651 TC45044 TC45045 TC6269 TC7961 TC201936 TC11351 TC13943 TC19459 TC234376 TC48642 TC63701 TC73013 TC83759 TC97955 TC125662 TC148784 TC174376	rice_1
		TC256275 TC229436	rice_3
		TC278836 TC27797 TC32853 TC42856 TC59375 TC74366 TC86004 TC101136 TC129554 TC141494 TC165783 TC193757 TC240364	rice_2
		TC287101 TC175591 TC197889 TC224791 TC241913 TC260454	Maize_3
		TC29167 TC15351	poplar_1
		TC29168	poplar_3
		TC29169	poplar_5
		TC294216 TC103540 TC110388 TC123748 TC128545 TC137430 TC145026 TC16398 TC164298 TC166945 TC16714 TC175475 TC178390 TC196265 TC239205 TC26216 TC27084 TC272945 TC28225 TC29549 TC40963 TC43231 TC55042 TC60276 TC70538 TC80223 TC90711 TC94521	Maize_4
		TC310872 TC158893 TC168949 TC205297	maize_1
		TC310873	Maize_2
		TC32952 TC16796 TC17949 TC23474 TC24630 TC4117 TC492 TC5668 TC8101 TC9803	Gossypium_1
		TC3579	onion_2
		TC37046 TC13905	poplar_2
		TC37047	poplar_6
		TC37048 TC13906	poplar_4
		TC37367 TC24283 TC337	Gossypium
		TC39759 TC10144 TC20991 TC33101 TC641	grape_3
		TC43740 TC36656	grape_2
		TC49235 TC1244 TC32816	Saccharum officinarum
		TC51250 TC18825 TC37662 TC8416	grape_1
		TC59240 TC15445 TC25543 TC31341 TC38028 TC49017 TC5463	pine_2
		TC59241	pine_1
		TC789	Common bean_1
		TC9121 TC2417 TC4195	N Benthamiana
		WS00720.B21_I22 CO242078 WS00720_I22	spruce
