# Supplementary material for: Evolutionary conservation of plant gibberellin signalling pathway components
Source: BMC Plant Biol. 2007 Nov 29;7:65. doi: 10.1186/1471-2229-7-65 (PMC2234411; doi:10.1186/1471-2229-7-65)
Supplement: Additional file 2 — This file contains a list of the TIGR contigs (gene indices), homologous to the Arabidopsis thaliana GID1 GA receptor, used in the evolutionary trees with indication of the organism. [file 1471-2229-7-65-S2.xls]

## Sheet: unordered
Sorghum	TC102655 TC12256 TC17807 TC29196 TC38208 TC4578 TC46033 TC57378 TC82967
Tomato	TC155795 TC102335 TC118018 TC12634 TC1354 TC138591 TC2645 TC43808 TC48686 TC65099 TC81417 TC8898 TC90326
Soybean	TC218289 TC124025 TC150254 TC180035 TC66393
potato	SGN-U271084 Solanum tuberosum Build 4 (16 members)
Saccharum officinarum	TC56776
Poplar	TC20913 TC8750
Pine	TC73510 TC14838 TC19598 TC28316 TC4290 TC46469
rice	gi|76573432|dbj|AB211399.1| Oryza sativa (japonica cultivar-group) gid1 mRNA for gibberellin insensitive dwarf1, complete cds
onion	TC2891
Medicago	TC109095 TC20273 TC33189 TC3582 TC62820 TC88975 TC9732
Medicago_2	TC101808 TC10839 TC21370 TC33176 TC54026 TC62543 TC79825
Maize	TC288228 TC104792 TC118168 TC142801 TC162643 TC184214 TC197346 TC239342 TC239343 TC272953 TC68261 TC77302 TC87385 TC91235
Maize_2	TC288229 TC179569 TC217076 TC232027 TC257856
grape	TC49189 TC18819 TC29192
cycas	cycas_hf01d05.g1.b
Barley	barley-rice.fasta.Contig4
rosa	rosa.fasta.Contig1
citrus	citrus-rice.fasta.Contig2
prunus	prunus.fasta.Contig1
Gossypium	TC30486
citrus	citrus-rice.fasta.Contig4
Gossypium_2	TC38862
At3g05120	gi|42463578|emb|BX823924.1|CNS0A5DD Arabidopsis thaliana Full-length cDNA
Aquilegia	TC8844 TC6048
At3g63010	gi|42464502|emb|BX822725.1|CNS0A63X Arabidopsis thaliana Full-length cDNA
At5g27320	gi|42456128|emb|BX831855.1|CNS09ZMQ Arabidopsis thaliana Full-length cDNA
citrus	citrus-rice.fasta.Contig1
Wheat	TC266212 TC127698 TC149610 TC207599 TC93368

## Sheet: selected ordered by organism
organism	EST/cDNA
Aquilegia	TC8844 TC6048
At3g05120	gi|42463578|emb|BX823924.1|CNS0A5DD Arabidopsis thaliana Full-length cDNA
At3g63010	gi|42464502|emb|BX822725.1|CNS0A63X Arabidopsis thaliana Full-length cDNA
At5g27320	gi|42456128|emb|BX831855.1|CNS09ZMQ Arabidopsis thaliana Full-length cDNA
Gossypium	TC30486
Gossypium_2	TC38862
grape	TC49189 TC18819 TC29192
Maize	TC288228 TC104792 TC118168 TC142801 TC162643 TC184214 TC197346 TC239342 TC239343 TC272953 TC68261 TC77302 TC87385 TC91235
Maize_2	TC288229 TC179569 TC217076 TC232027 TC257856
Medicago	TC109095 TC20273 TC33189 TC3582 TC62820 TC88975 TC9732
Medicago_2	TC101808 TC10839 TC21370 TC33176 TC54026 TC62543 TC79825
onion	TC2891
Pine	TC73510 TC14838 TC19598 TC28316 TC4290 TC46469
Poplar	TC20913 TC8750
potato	SGN-U271084 Solanum tuberosum Build 4 (16 members)
rice	gi|76573432|dbj|AB211399.1| Oryza sativa (japonica cultivar-group) gid1 mRNA for gibberellin insensitive dwarf1, complete cds
Saccharum officinarum	TC56776
Sorghum	TC102655 TC12256 TC17807 TC29196 TC38208 TC4578 TC46033 TC57378 TC82967
Soybean	TC218289 TC124025 TC150254 TC180035 TC66393
Tomato	TC155795 TC102335 TC118018 TC12634 TC1354 TC138591 TC2645 TC43808 TC48686 TC65099 TC81417 TC8898 TC90326
Wheat	TC266212 TC127698 TC149610 TC207599 TC93368

## Sheet: ordered by organism
Aquilegia	TC8844 TC6048
At3g05120	gi|42463578|emb|BX823924.1|CNS0A5DD Arabidopsis thaliana Full-length cDNA
At3g63010	gi|42464502|emb|BX822725.1|CNS0A63X Arabidopsis thaliana Full-length cDNA
At5g27320	gi|42456128|emb|BX831855.1|CNS09ZMQ Arabidopsis thaliana Full-length cDNA
Barley	barley-rice.fasta.Contig4
citrus	citrus-rice.fasta.Contig2
citrus	citrus-rice.fasta.Contig4
citrus	citrus-rice.fasta.Contig1
cycas	cycas_hf01d05.g1.b
Gossypium	TC30486
Gossypium_2	TC38862
grape	TC49189 TC18819 TC29192
Maize	TC288228 TC104792 TC118168 TC142801 TC162643 TC184214 TC197346 TC239342 TC239343 TC272953 TC68261 TC77302 TC87385 TC91235
Maize_2	TC288229 TC179569 TC217076 TC232027 TC257856
Medicago	TC109095 TC20273 TC33189 TC3582 TC62820 TC88975 TC9732
Medicago_2	TC101808 TC10839 TC21370 TC33176 TC54026 TC62543 TC79825
onion	TC2891
Pine	TC73510 TC14838 TC19598 TC28316 TC4290 TC46469
Poplar	TC20913 TC8750
potato	SGN-U271084 Solanum tuberosum Build 4 (16 members)
prunus	prunus.fasta.Contig1
rice	gi|76573432|dbj|AB211399.1| Oryza sativa (japonica cultivar-group) gid1 mRNA for gibberellin insensitive dwarf1, complete cds
rosa	rosa.fasta.Contig1
Saccharum officinarum	TC56776
Sorghum	TC102655 TC12256 TC17807 TC29196 TC38208 TC4578 TC46033 TC57378 TC82967
Soybean	TC218289 TC124025 TC150254 TC180035 TC66393
Tomato	TC155795 TC102335 TC118018 TC12634 TC1354 TC138591 TC2645 TC43808 TC48686 TC65099 TC81417 TC8898 TC90326
Wheat	TC266212 TC127698 TC149610 TC207599 TC93368

## Sheet: ordered by gene number
	EST/cDNA		organism
	barley-rice.fasta.Contig4		Barley
	citrus-rice.fasta.Contig1		citrus
	citrus-rice.fasta.Contig2		citrus
	citrus-rice.fasta.Contig4		citrus
	cycas_hf01d05.g1.b		cycas
	gi|42456128|emb|BX831855.1|CNS09ZMQ Arabidopsis thaliana Full-length cDNA		At5g27320
	gi|42463578|emb|BX823924.1|CNS0A5DD Arabidopsis thaliana Full-length cDNA		At3g05120
	gi|42464502|emb|BX822725.1|CNS0A63X Arabidopsis thaliana Full-length cDNA		At3g63010
	gi|76573432|dbj|AB211399.1| Oryza sativa (japonica cultivar-group) gid1 mRNA for gibberellin insensitive dwarf1, complete cds		rice
	prunus.fasta.Contig1		prunus
	rosa.fasta.Contig1		rosa
	SGN-U271084 Solanum tuberosum Build 4 (16 members)		potato
	TC101808 TC10839 TC21370 TC33176 TC54026 TC62543 TC79825		Medicago_2
	TC102655 TC12256 TC17807 TC29196 TC38208 TC4578 TC46033 TC57378 TC82967		Sorghum
	TC109095 TC20273 TC33189 TC3582 TC62820 TC88975 TC9732		Medicago
	TC155795 TC102335 TC118018 TC12634 TC1354 TC138591 TC2645 TC43808 TC48686 TC65099 TC81417 TC8898 TC90326		Tomato
	TC20913 TC8750		Poplar
	TC218289 TC124025 TC150254 TC180035 TC66393		Soybean
	TC266212 TC127698 TC149610 TC207599 TC93368		Wheat
	TC288228 TC104792 TC118168 TC142801 TC162643 TC184214 TC197346 TC239342 TC239343 TC272953 TC68261 TC77302 TC87385 TC91235		Maize
	TC288229 TC179569 TC217076 TC232027 TC257856		Maize_2
	TC2891		onion
	TC30486		Gossypium
	TC38862		Gossypium_2
	TC49189 TC18819 TC29192		grape
	TC56776		Saccharum officinarum
	TC73510 TC14838 TC19598 TC28316 TC4290 TC46469		Pine
	TC8844 TC6048		Aquilegia
