# Supplementary material for: Evolutionary conservation of plant gibberellin signalling pathway components
Source: BMC Plant Biol. 2007 Nov 29;7:65. doi: 10.1186/1471-2229-7-65 (PMC2234411; doi:10.1186/1471-2229-7-65)
Supplement: Additional file 3 — This file contains a list of the TIGR contigs (gene indices), homologous to Arabidopsis thaliana SLEEPY1, used in the evolutionary trees with indication of the organism. [file 1471-2229-7-65-S3.xls]

## Sheet: unordered
tomato	TC164843 TC139143 TC47087 TC52294 TC69599
tomato_sly1	TC164844 TC139144
sunflower	TC13576 TC2309 TC8172
spruce_5	WS01028.B21_B01 CO225904 WS01028_B01
spruce_4	GQ0031c.TB_H12 CK439353 GQ0031c_H12
spruce_3	WS0101.B21_O12 CO217997 WS0101_O12
spruce_2	GQ0198.B3_E07 CO483360 GQ0198_E07
spruce_1	TC8820
soybean_4	st66h12.y1 BF067628 Gm-c1053-1896
soybean_3	TC214154 TC120740 TC145824 TC173538 TC25614 TC36350 TC47351 TC67958 TC80114 TC99700
soybean_2	TC209455 TC166839 TC181952
soybean_1	TC214293 TC120739 TC14398 TC145825 TC25106 TC31064 TC3781 TC8549
sorgum	TC108292 TC1705 TC22073 TC27910 TC43851 TC54592 TC71180 TC88357 TC8938
Selaginella_3	Selaginella_sly_3_EST gnl|050718cr339|1586567_1
Selaginella_2	Selaginella_sly_2_EST gnl|050718cr339|1587145_1
Selaginella_1	Selaginella_Sleepy_est_gnl|050718cr339|1587650_1
Saccharum officinarum	SCVPFL3044C07.g CA226480 SCVPFL3044C07
Rice GID2	TC249902 TC201008 TC36251 TC46758 TC60605 TC78420 TC94651 TC102939 TC22070 TC132007 TC153730 TC165610 TC233113 TC29881 TC3695 TC114116
Rice GID2	gi|33411640|dbj|AB100246.1| Oryza sativa (japonica cultivar-group) GID2 mRNA, complete cds
AthSLY1	sleepy_ath
potato_3	TC112417
potato_2	TC112415 TC35886 TC41348 TC59132 TC84027 TC93254
potato_1	TC112416 TC35885 TC41347 TC59131 TC84028
poplar_2	TC36017 TC13824
poplar_1	TC36024 TC13825
pine_8	TC61029 TC29546 TC54040
pine_7	TC74502
pine_6	TC74503 TC45626
pine_5	TC73288
pine_4	TC74504
pine_3	TC74500
pine_2	TC74501 TC33041 TC51284
pine_1	TC77201
Pp	physcomitrella gnl|ti|1023196488 BHYX775532.g1_no estsupport
Pepper	TC5887 TC2829
Orange_SNE	gi|42417688|gb|CK665669.1|CK665669 USDA-FP_4145 Ridge pineapple sweet orange entire seedling Citrus sinensis cDNA clone RSE23A02
oilseed rape	TC5548
N benthamiana	TC8250 TC2126 TC5732
Medicago	TC101081 TC28932 TC44260 TC60552 TC77719
Gossypium_2	GA__Ea0004B18f BE052748 GA__Ea0004B18f
AthSLY1	SLY cDNA
Common bean	LVS_035_B06 CV533098
Lotus japonicum	Ljirnpest51-251-h3 BU494440 4251_13.ab1
Ath_SNE	Sneezy_cDNA
Gossypium_1	GA__Ed0093E10f BQ406360 GA__Ed0093E10f
grape_SNE	gi|37190092|gb|CF609441.1|CF609441 INFIO01_000231 Grape Inflorescence pSPORT1 Library Vitis vinifera
grape	TC45830 TC19997 TC32362 TC3288 TC5085
Barley	gi|13079848|gb|BF622212.2|BF622212 HVSMEa0002A17f Hordeum vulgare seedling shoot EST library HVcDNA0001 (Cold stress) Hordeum vulgare subsp. vulgare cDNA clone HVSMEa0002A17f, mRNA sequence
Wheat	TC270422 TC115596 TC13964 TC158259 TC195954

## Sheet: selected
organism	ESTs/cDNA
Ath_SNE	Sneezy_cDNA
AthSLY1	sleepy_ath
Barley	gi|13079848|gb|BF622212.2|BF622212 HVSMEa0002A17f Hordeum vulgare seedling shoot EST library HVcDNA0001 (Cold stress) Hordeum vulgare subsp. vulgare cDNA clone HVSMEa0002A17f, mRNA sequence
Common bean	LVS_035_B06 CV533098
Gossypium_1	GA__Ed0093E10f BQ406360 GA__Ed0093E10f
Gossypium_2	GA__Ea0004B18f BE052748 GA__Ea0004B18f
grape	TC45830 TC19997 TC32362 TC3288 TC5085
grape_SNE	gi|37190092|gb|CF609441.1|CF609441 INFIO01_000231 Grape Inflorescence pSPORT1 Library Vitis vinifera
Lotus japonicum	Ljirnpest51-251-h3 BU494440 4251_13.ab1
Medicago	TC101081 TC28932 TC44260 TC60552 TC77719
N benthamiana	TC8250 TC2126 TC5732
oilseed rape	TC5548
Orange_SNE	gi|42417688|gb|CK665669.1|CK665669 USDA-FP_4145 Ridge pineapple sweet orange entire seedling Citrus sinensis cDNA clone RSE23A02
Pepper	TC5887 TC2829
pine_1	TC77201
pine_2	TC74501 TC33041 TC51284
pine_3	TC74500
pine_4	TC74504
pine_5	TC73288
pine_6	TC74503 TC45626
pine_7	TC74502
pine_8	TC61029 TC29546 TC54040
poplar_1	TC36024 TC13825
poplar_2	TC36017 TC13824
potato_1	TC112416 TC35885 TC41347 TC59131 TC84028
potato_2	TC112415 TC35886 TC41348 TC59132 TC84027 TC93254
potato_3	TC112417
Rice GID2	gi|33411640|dbj|AB100246.1| Oryza sativa (japonica cultivar-group) GID2 mRNA, complete cds
Saccharum officinarum	SCVPFL3044C07.g CA226480 SCVPFL3044C07
sorghum	TC108292 TC1705 TC22073 TC27910 TC43851 TC54592 TC71180 TC88357 TC8938
soybean_1	TC214293 TC120739 TC14398 TC145825 TC25106 TC31064 TC3781 TC8549
soybean_2	TC209455 TC166839 TC181952
soybean_3	TC214154 TC120740 TC145824 TC173538 TC25614 TC36350 TC47351 TC67958 TC80114 TC99700
soybean_4	st66h12.y1 BF067628 Gm-c1053-1896
spruce_1	TC8820
spruce_2	GQ0198.B3_E07 CO483360 GQ0198_E07
spruce_3	WS0101.B21_O12 CO217997 WS0101_O12
spruce_4	GQ0031c.TB_H12 CK439353 GQ0031c_H12
spruce_5	WS01028.B21_B01 CO225904 WS01028_B01
sunflower	TC13576 TC2309 TC8172
tomato	TC164843 TC139143 TC47087 TC52294 TC69599
tomato_sly1	TC164844 TC139144
Wheat	TC270422 TC115596 TC13964 TC158259 TC195954

## Sheet: ordered by organism
organism	ESTs/cDNA
Ath_SNE	Sneezy_cDNA
AthSLY1	sleepy_ath
AthSLY1	SLY cDNA
Barley	gi|13079848|gb|BF622212.2|BF622212 HVSMEa0002A17f Hordeum vulgare seedling shoot EST library HVcDNA0001 (Cold stress) Hordeum vulgare subsp. vulgare cDNA clone HVSMEa0002A17f, mRNA sequence
Common bean	LVS_035_B06 CV533098
Gossypium_1	GA__Ed0093E10f BQ406360 GA__Ed0093E10f
Gossypium_2	GA__Ea0004B18f BE052748 GA__Ea0004B18f
grape	TC45830 TC19997 TC32362 TC3288 TC5085
grape_SNE	gi|37190092|gb|CF609441.1|CF609441 INFIO01_000231 Grape Inflorescence pSPORT1 Library Vitis vinifera
Lotus japonicum	Ljirnpest51-251-h3 BU494440 4251_13.ab1
Medicago	TC101081 TC28932 TC44260 TC60552 TC77719
N benthamiana	TC8250 TC2126 TC5732
oilseed rape	TC5548
Orange_SNE	gi|42417688|gb|CK665669.1|CK665669 USDA-FP_4145 Ridge pineapple sweet orange entire seedling Citrus sinensis cDNA clone RSE23A02
Pepper	TC5887 TC2829
pine_1	TC77201
pine_2	TC74501 TC33041 TC51284
pine_3	TC74500
pine_4	TC74504
pine_5	TC73288
pine_6	TC74503 TC45626
pine_7	TC74502
pine_8	TC61029 TC29546 TC54040
poplar_1	TC36024 TC13825
poplar_2	TC36017 TC13824
potato_1	TC112416 TC35885 TC41347 TC59131 TC84028
potato_2	TC112415 TC35886 TC41348 TC59132 TC84027 TC93254
potato_3	TC112417
Pp	physcomitrella gnl|ti|1023196488 BHYX775532.g1_no estsupport
Rice GID2	TC249902 TC201008 TC36251 TC46758 TC60605 TC78420 TC94651 TC102939 TC22070 TC132007 TC153730 TC165610 TC233113 TC29881 TC3695 TC114116
Rice GID2	gi|33411640|dbj|AB100246.1| Oryza sativa (japonica cultivar-group) GID2 mRNA, complete cds
Saccharum officinarum	SCVPFL3044C07.g CA226480 SCVPFL3044C07
Selaginella_1	Selaginella_Sleepy_est_gnl|050718cr339|1587650_1
Selaginella_2	Selaginella_sly_2_EST gnl|050718cr339|1587145_1
Selaginella_3	Selaginella_sly_3_EST gnl|050718cr339|1586567_1
sorgum	TC108292 TC1705 TC22073 TC27910 TC43851 TC54592 TC71180 TC88357 TC8938
soybean_1	TC214293 TC120739 TC14398 TC145825 TC25106 TC31064 TC3781 TC8549
soybean_2	TC209455 TC166839 TC181952
soybean_3	TC214154 TC120740 TC145824 TC173538 TC25614 TC36350 TC47351 TC67958 TC80114 TC99700
soybean_4	st66h12.y1 BF067628 Gm-c1053-1896
spruce_1	TC8820
spruce_2	GQ0198.B3_E07 CO483360 GQ0198_E07
spruce_3	WS0101.B21_O12 CO217997 WS0101_O12
spruce_4	GQ0031c.TB_H12 CK439353 GQ0031c_H12
spruce_5	WS01028.B21_B01 CO225904 WS01028_B01
sunflower	TC13576 TC2309 TC8172
tomato	TC164843 TC139143 TC47087 TC52294 TC69599
tomato_sly1	TC164844 TC139144
Wheat	TC270422 TC115596 TC13964 TC158259 TC195954

## Sheet: ordered by number
	GA__Ea0004B18f BE052748 GA__Ea0004B18f	Gossypium_2
	GA__Ed0093E10f BQ406360 GA__Ed0093E10f	Gossypium_1
	gi|13079848|gb|BF622212.2|BF622212 HVSMEa0002A17f Hordeum vulgare seedling shoot EST library HVcDNA0001 (Cold stress) Hordeum vulgare subsp. vulgare cDNA clone HVSMEa0002A17f, mRNA sequence	Barley
	gi|33411640|dbj|AB100246.1| Oryza sativa (japonica cultivar-group) GID2 mRNA, complete cds	Rice GID2
	gi|37190092|gb|CF609441.1|CF609441 INFIO01_000231 Grape Inflorescence pSPORT1 Library Vitis vinifera	grape_SNE
	gi|42417688|gb|CK665669.1|CK665669 USDA-FP_4145 Ridge pineapple sweet orange entire seedling Citrus sinensis cDNA clone RSE23A02	Orange_SNE
	GQ0031c.TB_H12 CK439353 GQ0031c_H12	spruce_4
	GQ0198.B3_E07 CO483360 GQ0198_E07	spruce_2
	Ljirnpest51-251-h3 BU494440 4251_13.ab1	Lotus japonicum
	LVS_035_B06 CV533098	Common bean
	physcomitrella gnl|ti|1023196488 BHYX775532.g1_no estsupport	Pp
	SCVPFL3044C07.g CA226480 SCVPFL3044C07	Saccharum officinarum
	Selaginella_Sleepy_est_gnl|050718cr339|1587650_1	Selaginella_1
	Selaginella_sly_2_EST gnl|050718cr339|1587145_1	Selaginella_2
	Selaginella_sly_3_EST gnl|050718cr339|1586567_1	Selaginella_3
	sleepy_ath	AthSLY1
	SLY cDNA	AthSLY1
	Sneezy_cDNA	Ath_SNE
	st66h12.y1 BF067628 Gm-c1053-1896	soybean_4
	TC101081 TC28932 TC44260 TC60552 TC77719	Medicago
	TC108292 TC1705 TC22073 TC27910 TC43851 TC54592 TC71180 TC88357 TC8938	sorgum
	TC112415 TC35886 TC41348 TC59132 TC84027 TC93254	potato_2
	TC112416 TC35885 TC41347 TC59131 TC84028	potato_1
	TC112417	potato_3
	TC13576 TC2309 TC8172	sunflower
	TC164843 TC139143 TC47087 TC52294 TC69599	tomato
	TC164844 TC139144	tomato_sly1
	TC209455 TC166839 TC181952	soybean_2
	TC214154 TC120740 TC145824 TC173538 TC25614 TC36350 TC47351 TC67958 TC80114 TC99700	soybean_3
	TC214293 TC120739 TC14398 TC145825 TC25106 TC31064 TC3781 TC8549	soybean_1
	TC249902 TC201008 TC36251 TC46758 TC60605 TC78420 TC94651 TC102939 TC22070 TC132007 TC153730 TC165610 TC233113 TC29881 TC3695 TC114116	Rice GID2
	TC270422 TC115596 TC13964 TC158259 TC195954	Wheat
	TC36017 TC13824	poplar_2
	TC36024 TC13825	poplar_1
	TC45830 TC19997 TC32362 TC3288 TC5085	grape
	TC5548	oilseed rape
	TC5887 TC2829	Pepper
	TC61029 TC29546 TC54040	pine_8
	TC73288	pine_5
	TC74500	pine_3
	TC74501 TC33041 TC51284	pine_2
	TC74502	pine_7
	TC74503 TC45626	pine_6
	TC74504	pine_4
	TC77201	pine_1
	TC8250 TC2126 TC5732	N benthamiana
	TC8820	spruce_1
	WS0101.B21_O12 CO217997 WS0101_O12	spruce_3
	WS01028.B21_B01 CO225904 WS01028_B01	spruce_5
