# Supplementary material for: Evolutionary conservation of plant gibberellin signalling pathway components
Source: BMC Plant Biol. 2007 Nov 29;7:65. doi: 10.1186/1471-2229-7-65 (PMC2234411; doi:10.1186/1471-2229-7-65)
Supplement: Additional file 4 — This file contains the numbers of the ESTs and contigs used for reconstructing the Selaginella and Physcomitrella homologues of the Arabidopsis thaliana GA receptor GID1. [file 1471-2229-7-65-S4.xls]

## Sheet: Blad1
overlapping clone reads used for reconstruction of Physcomitrella genomic region (Cosmoss)
>gnl|ti|997399666 BHYX341018.y1
>gnl|ti|1036178693 BNFP125842.g1
>gnl|ti|1006245782 BHBN728730.b1
>gnl|ti|1006160575 BHBN687226.b1
>gnl|ti|816309873 ASYA383823.g1
Physcomitrella patens Contigs from PHYSCOBASE
12981
2614
genomic contigs harboring Selaginella Receptor homologues
>gnl|Feb06_Contig|232.7
>gnl|Feb06_Contig|309.4
>gnl|Feb06_Contig|657.2
assembled EST contigs harboring Selaginella Receptor homologues
>gnl|050718cr339|1583851_2
>gnl|050718cr339|1582286_1
>gnl|050718cr339|1584181_2
