# Supplementary material for: Evolutionary conservation of plant gibberellin signalling pathway components
Source: BMC Plant Biol. 2007 Nov 29;7:65. doi: 10.1186/1471-2229-7-65 (PMC2234411; doi:10.1186/1471-2229-7-65)
Supplement: Additional file 5 — This file contains the numbers of the ESTs and contigs used for reconstructing the Selaginella and Physcomitrella homologues of the Arabidopsis thaliana SLEEPY1 gene. [file 1471-2229-7-65-S5.xls]

## Sheet: Blad1
overlapping clone reads used for reconstruction of Physcomitrella genomic region
>gnl|ti|1023196488 BHYX775532.g1
>gnl|ti|997094760 BHYX331318.x1
>gnl|ti|1017408021 BHBN583463.b1
>gnl|ti|998665303 BHBN344506.g1
>gnl|ti|997050868 BHBN347109.g1
EST contigs harboring Selaginella sleepy homologues
>gnl|050718cr339|1587650_1
>gnl|050718cr339|1587145_1
>gnl|050718cr339|1586567_1
