# Supplementary material for: Evolutionary conservation of plant gibberellin signalling pathway components
Source: BMC Plant Biol. 2007 Nov 29;7:65. doi: 10.1186/1471-2229-7-65 (PMC2234411; doi:10.1186/1471-2229-7-65)
Supplement: Additional file 6 — This file contains the numbers of the ESTs and contigs used for reconstructing the Selaginella and Physcomitrella homologues of the Arabidopsis thaliana RGA gene. [file 1471-2229-7-65-S6.xls]

## Sheet: Blad1
overlapping clone reads used for reconstruction of Physcomitrella genomic region
>gnl|ti|863106453 AXOS401720.y1
>gnl|ti|866068505 AXOS356714.y1
>gnl|ti|885000660 AXOS702799.y1
>gnl|ti|890540239 AXOS751475.x1
>gnl|ti|890540622 AXOS751475.y1
>gnl|ti|903304789 AXOS365963.b1
>gnl|ti|998841183 BHYX417339.y1
genomic contigs harboring Selaginella RGA homologues
>gnl_Feb06_Contig_499.2
>gnl_Feb06_Contig_43.14
Selaginella RGA homologous EST available from at NCBI
AY874058
